# Supplementary material for: Effect of Temperature and Load on Tribological Behavior in Laser-Cladded FeCrSiNiCoC Coatings
Source: Materials (Basel). 2023 Apr 21;16(8):3263. doi: 10.3390/ma16083263 (PMC10141079; doi:10.3390/ma16083263)
Supplement: Supplementary file 1 [file materials-16-03263-s001.zip]

Archive with 1 entries (1 files):
- materials-2264482-supplementary.pdf
